# Supplementary material for: Radiodynamic Therapy Using TAT Peptide-Targeted Verteporfin-Encapsulated PLGA Nanoparticles
Source: Int J Mol Sci. 2021 Jun 15;22(12):6425. doi: 10.3390/ijms22126425 (PMC8232618; doi:10.3390/ijms22126425)
Supplement: Supplementary file 1 [file ijms-22-06425-s001.zip]

Archive with 1 entries (1 files):
- ijms-1243311-supplementary.pdf
